# Supplementary material for: The independent effects of isolated high-intensity interval training modalities on body composition and adiposity indices in overweight or obese adults: a systematic review and meta-analysis
Source: Front Physiol. 2026 May 29;17:1791740. doi: 10.3389/fphys.2026.1791740 (PMC13259680; doi:10.3389/fphys.2026.1791740)
Supplement: Supplementary file 1 [file Table1.xls]

## Sheet: Body Weight
	study	Exp Mean	Exp SD	Exp n	Cotr Mean	Cotr SD	Cotr n	type 0	Age	type1	training frequency	training frequency	Exercise mode	type 2	Intensity	type 3	Training cycle	type 4	type 5
	Armann 2022	105.08	17.76	12	108.25	16.49	12	3	45.33	2	1	3	running	1	Low	1	8	2	2
	Cao 2024 1	70.04	6.86	13	71.98	4.4	6	3	23.15	1	2	3	Functional training	3	NR		12	3	3
	Cao 2024 2	67.93	6.25	12	71.98	4.4	7	3	21.54	1	2	3	running	1	NR		12	3	3
	Couvert 2024	88.7	7.9	8	89.1	6.5	8	1	52.9	2	3	3	Cycling	2	Low	1	12	3	1
	D'Alleva 2024	100.2	9.6	16	104	16	18	1	38.3	2	N/A	3	running	1	High	2	12	3	2
	Fisher 2015	93.48	12.37	13	88.61	15.98	10	1	20	1	1	3	Cycling	2	High	2	6	2	2
	Kong 2016	69.7	9.3	13	66.3	6.6	13	2	21.5	1	1	4	Cycling	2	NR		5	1	2
	Lu 2021	55.8	6.5	10	56.6	6.4	10	2	20.7	1	3	3	running	1	High	2	12	3	1
	Martins 2016	96.2	17.13	13	100.3	14.46	13	3	33.9	2	1	3	Cycling	2	High	2	12	3	2
	Sañudo 2018	86.1	18.3	14	89.4	24.1	12	3	35.3	2	2	3	Cycling	2	Low	1	8	2	3
	Song 2024	78.89	5.92	20	78.02	9.68	20	3	21.75	1	1	3	Cycling	2	Low	1	8	2	2
	Tang 2024	62.2	12.5	13	61.7	12.6	13	3	42.2	2	1	3	swimming	4	High	2	6	2	2
	Vaccari 2020	97.8	10	16	101.2	18	16	3	40.1	2	1	3	running	1	High	2	12	3	2
								1:Male 2:Female 3:Mixed-gender		1：Youth group (<30 years old) 2：Middle-aged and older adult group (30-60 years old)	1：MICT 2:日常活动 3：HITI								1:HIIT2:MICT3:daily activities

## Sheet: BMI
study	Exp Mean	Exp SD	Exp n	Cotr Mean	Cotr SD	Cotr n	Gender	Age	training frequency	Exercise mode	Intensity	Training cycle	type5
Armann 2022	36.86	5.9	12	37.67	5.45	12	Mixed-gender	2	3	running	Low	8	2
Couvert 2024	30.4	3	8	28.6	1.6	8	Male	2	3	Cycling	Low	12	1
D'Alleva 2024	32.1	2.6	16	33.6	5.2	18	Male	2	3	running	High	12	2
Fisher 2015	29.74	3.21	13	28.65	3.48	10	Male	1	3	Cycling	Low	6	2
Kong 2016	26	2.5	13	25	2	13	Female	1	4	Cycling	NR	5	2
Lu 2021	21.6	3.1	10	21.9	2.1	10	Female	1	3	running	High	12	1
Song 2024	27.06	1.25	20	27.9	1.64	20	Mixed-gender	1	3	Cycling	Low	8	2
Tang 2024	23.2	3.9	13	23.7	4.6	13	Mixed-gender	2	3	swimming	High	6	2
Vaccari 2020	33.2	4	16	33.9	4.8	16	Mixed-gender	2	3	running	High	12	2
Xu 2022 1	25.25	0.319	16	25.63	0.16	8	Mixed-gender	NA	5	running	Low	4	1
Xu 2022 2	25.53	0.208	16	25.63	0.16	8	Mixed-gender	NA	5	running	Low	4	1
								1：Youth group (<30 years old) 2：Middle-aged and older adult group (30-60 years old)					1:HIIT 2:MICT 3:daily activities

## Sheet: BF%
study	Exp Mean	Exp SD	Exp n	Cotr Mean	Cotr SD	Cotr n	Gender	Age	training frequency	type 3	Exercise mode	Intensity	Training cycle	type5
Armann 2022	44.06	6.47	12	41.69	8.61	12	Mixed-gender	2	3	1	running		8	2
Cao 2024 1	32.35	4.5	13	35.4	5.41	6	Mixed-gender	1	3	1	Functional training		12	3
Cao 2024 2	36.38	4.23	12	35.4	5.41	7	Mixed-gender	1	3	1	running		12	3
D'Alleva 2024	34.2	3.2	16	37.7	4.1	18	Male	2	3	1	running		12	2
Fisher 2015	33.2	6.6	13	28.21	5.54	10	Male	1	3	1	Cycling		6	2
Kong 2016	35.4	3.4	13	34.2	2.4	13	Female	1	4	2	Cycling		5	2
Lu 2021	26.3	4.8	10	28.3	3.9	10	Female	1	3	1	running		12	1
Sañudo 2018	36.6	7.6	14	36.4	2.9	12	Mixed-gender	2	3	1	Cycling		8	3
Smith-Ryan 2015 1	27.8	1.9	10	28.8	1.4	5	Male	2	3	1	Cycling		3	3
Smith-Ryan 2015 2	27.5	1	10	28.8	1.4	5	Male	2	3	1	Cycling		3	3
Song 2024	21.37	3.61	20	26.38	3.79	20	Mixed-gender	1	3	1	Cycling		8	2
Tang 2024	29	5.2	13	28.9	7.6	13	Mixed-gender	2	3	1	swimming		6	2
Xu 2022 1	28.18	1.27	16	31.79	0.72	8	Mixed-gender	NA	5	2	running		4	1
Xu 2022 2	30.32	2.52	16	31.79	0.72	8	Mixed-gender	NA	5	2	running		4	1
								1：Youth group (<30 years old) 2：Middle-aged and older adult group (30-60 years old)						1:HIIT2:MICT3:daily activities
